# Supplementary material for: Potential spawn induction and suppression agents in Caribbean Acropora cervicornis corals of the Florida Keys
Source: PeerJ. 2016 Apr 26;4:e1982. doi: 10.7717/peerj.1982 (PMC4860313; doi:10.7717/peerj.1982)
Supplement: Data S1 [file peerj-04-1982-s001.xlsx]

## Sheet: Raw Data
Trial	Tank	Chem	Concentration	#Frags	Spawn	#Frags Spawn	%Spawn	Chem added	Spawn time	Time to effect	Comment 1	Comment 2	Comment 3	Genete
1	1	CONT	1M	1	N	0	0	700						K1
1	2	SER5	10^-5	1	N	0	0	700						K1
1	3	HP	2mM	1	N	0	0	700			bleaching			K1
1	4	PHOS	0.25uM	1	N	0	0	700						K1
1	5	HP	2mM	1	N	0	0	700			bleaching			K1
1	6	SER6	10^-6	1	N	0	0	700						K1
1	7	CONT	1M	1	N	0	0	700						K1
1	8	HTP20	20 x 10^-6	1	N	0	0	700						K1
1	9	HTP5	5 x 10^-6	1	Y	1	100	700	2310 31/7/15	63.1				K1
1	10	NAL	10^-8	1	N	0	0	700						K1
1	11	SER5	10^-5	1	N	0	0	700						K2
1	12	PHOS	0.25uM	1	N	0	0	700			mucous			K1
1	13	HP	2mM	1	Y	1	100	700	1900-01-20 00:20:00	17.3	bleaching			K2
1	14	SER6	10^-6	1	N	0	0	700						K1
1	15	NAL	10^-8	1	N	0	0	700						K1
1	16	HTP5	5 x 10^-6	1	N	0	0	700						K1
1	17	PHOS	0.25uM	1	N	0	0	700			mucous			K2
1	18	HTP5	5 x 10^-6	1	N	0	0	700						K2
1	19	HTP20	20 x 10^-6	1	N	0	0	700						K1
1	20	SER6	10^-6	1	N	0	0	700						K2
1	21	HTP5	5 x 10^-6	1	N	0	0	700						K2
1	22	SER6	10^-6	1	N	0	0	700			mucous			K1
1	23	NAL	10^-8	1	N	0	0	700						K2
1	24	PHOS	0.25uM	1	N	0	0	700						K2
1	25	HTP5	5 x 10^-6	1	N	0	0	700						K1
1	26	HTP20	20 x 10^-6	1	N	0	0	700						K1
1	27	PHOS	0.25uM	1	N	0	0	700						K2
1	28	NAL	10^-8	1	N	0	0	700						K2
1	29	HTP20	20 x 10^-6	1	N	0	0	700						K2
1	30	CONT	1M	1	N	0	0	700						K2
1	31	SER5	10^-5	1	N	0	0	700						K1
1	32	NAL	10^-8	1	N	0	0	700						K2
1	33	HP	2mM	1	Y	1	100	700	1900-01-20 00:20:00	17.3	bleaching			K2
1	34	HTP20	20 x 10^-6	1	N	0	0	700						K2
1	35	CONT	1M	1	N	0	0	700						K2
1	36	SER5	10^-5	1	N	0	0	700						K2
1	37	HP	2mM	1	N	0	0	700			bleaching			K2
1	38	SER6	10^-6	1	N	0	0	700						K2
1	39	CONT	1M	1	N	0	0	700						K2
1	40	SER5	10^-5	1	N	0	0	700						K1	26.4426
2	1	CONT	1M	1	N	0	0	1045						K1
2	2	SER5	10^-5	1	N	0	0	1045						K1
2	3	HP	2mM	1	Y	1	100	1045	200	15.25	small + day trickle	bleaching		K1
2	4	PHOS	0.25uM	1	N	0	0	1045						K1
2	5	HP	2mM	1	Y	1	100	1045	100	14.25	med	bleaching		K1
2	6	SER6	10^-6	1	N	0	0	1045						K1
2	7	CONT	1M	1	Y	1	100	1045	100	14.25	small + day trickle	died		K1
2	8	HTP20	20 x 10^-6	1	Y	1	100	1045	100	14.25	small + day trickle	died	34.25h release	K1
2	9	HTP5	5 x 10^-6	1	Y	1	100	1045	1400	51.25	medium			K1
2	10	NAL	10^-8	1	N	0	0	1045						K1
2	11	SER5	10^-5	1	N	0	0	1045						K2
2	12	PHOS	0.25uM	1	N	0	0	1045						K1
2	13	HP	2mM	1	Y	1	100	1045	200	15.25	small + day trickle	bleaching	34.25h release	K2
2	14	SER6	10^-6	1	Y	1	100	1045	720	20.5				K1
2	15	NAL	10^-8	1	Y	1	100	1045	200	15.25	small + day trickle	died	34.25h release	K1
2	16	HTP5	5 x 10^-6	1	Y	1	100	1045	720	20.5	medium		34.25h & 51.25h release	K1
2	17	PHOS	0.25uM	1	N	0	0	1045						K2
2	18	HTP5	5 x 10^-6	1	Y	1	100	1045	720	20.5		died		K2
2	19	HTP20	20 x 10^-6	1	N	0	0	1045						K1
2	20	SER6	10^-6	1	N	0	0	1045						K2
2	21	HTP5	5 x 10^-6	1	N	0	0	1045						K2
2	22	SER6	10^-6	1	N	0	0	1045						K1
2	23	NAL	10^-8	1	N	0	0	1045						K2
2	24	PHOS	0.25uM	1	N	0	0	1045						K2
2	25	HTP5	5 x 10^-6	1	N	0	0	1045						K1
2	26	HTP20	20 x 10^-6	1	Y	1	100	1045	200	15.25	small + day trickle	died		K1
2	27	PHOS	0.25uM	1	N	0	0	1045						K2
2	28	NAL	10^-8	1	N	0	0	1045						K2
2	29	HTP20	20 x 10^-6	1	Y	1	100	1045	1400	51.25	medium			K2
2	30	CONT	1M	1	Y	1	100	1045	100	14.25	high + day trickle	died		K2
2	31	SER5	10^-5	1	N	0	0	1045						K1
2	32	NAL	10^-8	1	N	0	0	1045						K2
2	33	HP	2mM	1	Y	1	100	1045	100	14.25	small + day trickle	bleaching		K2
2	34	HTP20	20 x 10^-6	1	N	0	0	1045						K2
2	35	CONT	1M	1	N	0	0	1045						K2
2	36	SER5	10^-5	1	Y	1	100	1045	100	14.25	small	bleaching		K2
2	37	HP	2mM	1	Y	1	100	1045	100	14.25	small + day trickle	bleaching		K2
2	38	SER6	10^-6	1	Y	1	100	1045	200	15.25	small	died	36.25h release	K2
2	39	CONT	1M	1	Y	1	100	1045	200	15.25	small + day trickle	died		K2
2	40	SER5	10^-5	1	Y	1	100	1045	200	15.25	small			K1	11.3981
